# Supplementary material for: On the half-life of thiocyanate in the plasma of the marine fish Amphiprion ocellaris: implications for cyanide detection
Source: PeerJ. 2019 Apr 2;7:e6644. doi: 10.7717/peerj.6644 (PMC6450372; doi:10.7717/peerj.6644)
Supplement: Supplemental Information 3 [file peerj-07-6644-s003.xlsx]

## Sheet: 100pm SCN Exposure
Catalog #	Mass Tube	Exposure	Fish Mass	Time Blood Draw	Date Bled	Hours Post Exposure	# Tubes of blood	Mass Tube & Plasma (g)	Mass Plasma (g)	Volume Plasma (uL)	Reconstitute Vol (uL)	Peaksimple Area	Conc (ppm)	DPE	Day Run on HPLC	Reconstitute Vol/Plasma Vol (uL)
618006	1.0187	1	4.1815	08:02:00	6.08.18	0.166667	7	1.0373	0.0186	18.1463	186	841.79	144.74	0.00694444	2018-06-08	10.25
618007	1.0276	1	4.482	08:07:00	6.08.18	0.25	6	1.0415	0.0139	13.561	139	1134	194.917	0.0104167	2018-06-08	10.25
618008	1.0255	1	4.0198	08:12:00	6.08.18	0.333333	9	1.0499	0.0244	23.8049	244	843.11	144.967	0.0138889	2018-06-08	10.25
618009	1.0216	1	3.2694	09:53:00	6.08.18	2.01667	5	1.0256	0.004	3.90244	40						Sample Lost
618010	1.0187	1	5.1345	10:01:00	6.08.18	2.15	12	1.054	0.0353	34.439	353	1105.06	189.947	0.0895833	2018-06-08	10.25
618011	1.0205	1	3.9735	10:09:00	6.08.18	2.28333	12	1.0687	0.0482	47.0244	482	1001.54	172.171	0.0951389	2018-06-08	10.25
618012	1.0249	1	4.0192	12:01:00	6.08.18	4.15	8	1.0403	0.0154	15.0244	154	1292.37	222.111	0.172917	2018-06-08	10.25
618013	1.025	1	4.0015	12:08:00	6.08.18	4.26667	9	1.0369	0.0119	11.6098	119	1448	248.835	0.177778	2018-06-08	10.25
618014	1.0278	1	3.4823	12:14:00	6.08.18	4.36667	9	1.0523	0.0245	23.9024	245	1091.61	187.638	0.181944	2018-06-08	10.25
618015	1.021	1	4.2747	16:03:00	6.08.18	8.18333	11	1.0573	0.0363	35.4146	363	1069.36	183.817	0.340972	2018-06-11	10.25
618016	1.02	1	4.5585	16:08:00	6.08.18	8.36667	12	1.0417	0.0217	21.1707	217	1267.65	217.866	0.348611	2018-06-11	10.25
618017	1.0258	1	4.0858	16:13:00	6.08.18	8.28333	10	1.0545	0.0287	28	287	773.68	133.045	0.345139	2018-06-11	10.25
618018	1.0244	1	4.2049	21:52:00	6.08.18	14	11	1.0554	0.031	30.2439	310	277.27	47.8048	0.583333	2018-06-11	10.25
618019	1.0243	1	3.841	21:58:00	6.08.18	14.1	9	1.0502	0.0259	25.2683	259	805.7	138.543	0.5875	2018-06-11	10.25
618020	1.0242	1	3.8141	22:04:00	6.08.18	14.2	11	1.0564	0.0322	31.4146	322	905.01	155.596	0.591667	2018-06-11	10.25
619039	1.0242	1	3.797	06:26:00	6.12.18	16.6833	9	1.0445	0.0203	19.8049	203	356.723	61.4479	0.695139	2018-06-12	10.25
619040	1.0208	1	3.7182	06:34:00	6.12.18	16.8167	11	1.0538	0.033	32.1951	330	208.984	36.0792	0.700694	2018-06-12	10.25
619041	1.028	1	3.7286	06:42:00	6.12.18	16.9333	11	1.0614	0.0334	32.5854	334	169.598	29.316	0.705556	2018-06-12	10.25
618021	1.021	1	4.2497	08:47:00	6.09.18	24.9167	9	1.0409	0.0199	19.4146	199	597.76	102.837	1.03819	2018-06-11	10.25
618022	1.0244	1	4.3812	08:54:00	6.09.18	25.0333	12	1.0638	0.0394	38.439	394	436.76	75.1913	1.04306	2018-06-11	10.25
618023	1.0228	1	3.7955	09:01:00	6.09.18	25.15	9	1.0496	0.0268	26.1463	268	203.09	35.0671	1.04792	2018-06-11	10.25
618024	1.0279	1	4.5117	08:50:00	6.10.18	48.9667	9	1.0497	0.0218	21.2683	218	81.5314	14.1939	2.04028	2018-06-11	10.25
618025	1.0294	1	4.4746	08:56:00	6.10.18	49.0667	10	1.0538	0.0244	23.8049	244	270.49	46.6406	2.04444	2018-06-11	10.25
618026	1.0234	1	3.9615	09:04:00	6.10.18	49.2	9	1.0458	0.0224	21.8537	224	184.7	31.9093	2.05	2018-06-11	10.25
618027	1.0251	1	3.3923	08:04:00	6.12.18	96.2	7	1.0415	0.0164	16	164	9.6	1.84235	4.00833	2018-06-12	10.25
618028	1.0211	1	4.3409	08:12:00	6.12.18	96.3333	10	1.048	0.0269	26.2439	269	10.78	2.04497	4.01389	2018-06-12	10.25
618029	1.0242	1	4.2655	08:20:00	6.12.18	96.4667	9	1.0466	0.0224	21.8537	224	109.015	18.9133	4.01944	2018-06-12	10.25
618030	1.0213	1	3.6711	09:30:00	6.16.18	192.5	7	1.0285	0.0072	7.02439	36	50	0.325219	8.02083	2018-06-18	5.125
618031	1.0234	1	4.0293	09:42:00	6.16.18	192.7	10	1.0429	0.0195	19.0244	97.5	55	0.363693	8.02917	2018-06-18	5.125
618032	1.0212	1	4.1437	09:58:00	6.16.18	192.967	10	1.0315	0.0103	10.0488	51.5	15.57	0.0602853	8.04028	2018-06-18	5.125
618033	1.0241	1	3.9908	08:48:00	6.22.18	336.933	10	1.0523	0.0282	27.5122	141	110.98	0.162645	14.0389	2018-07-10	5.125
618034	1.021	1	3.5579	08:56:00	6.22.18	337.067	12	1.0452	0.0242	23.6098	121	238.34	0.349296	14.0444	2018-07-10	5.125
618035	1.0236	1	4.5219	09:02:00	6.22.18	337.167	11	1.0573	0.0337	32.878	168.5	172.82	0.253274	14.0486	2018-07-10	5.125
709206	1.0239	2	2.2365	12:24:00	8.20.18	1152.53	5	1.0374	0.0135	13.1707	67.5	No peak	0	48.0222	2018-08-20	5.125
709207	1.0246	2	3.551	12:33:00	8.20.18	1152.68	9	1.048	0.0234	22.8293	117	1.3	0.0482675	48.0285	2018-08-20	5.125
709208	1.0188	2	3.1366	12:39:00	8.20.18	1152.78	9	1.0387	0.0199	19.4146	99.5	1	0.0457416	48.0326	2018-08-20	5.125
709209	1.025	2	3.2591	12:44:00	8.20.18	1152.87	10	1.0422	0.0172	16.7805	86						needle contaminated
709210	1.0175	2	2.4292	12:50:00	8.20.18	1152.97	5	1.0311	0.0136	13.2683	68	No peak	0	48.0403	2018-08-20	5.125
618042	1.0234	-	2.9191	08:55:00	6.15.18	Control	11	1.04	0.0166	16.1951	166	No peak	0	-	2018-06-19	10.25
618043	1.0215	-	3.057	09:04:00	6.15.18	Control	9	1.0416	0.0201	19.6098	201	5.37	-0.0364045	-	2018-06-19	10.25
618044	1.0253	-	3.007	09:12:00	6.15.18	Control	9	1.0472	0.0219	21.3659	219	1.5	-0.0959626	-	2018-06-19	10.25
